# Supplementary material for: Comprehensive analysis of the lysine acetylome in Aeromonas hydrophila reveals cross-talk between lysine acetylation and succinylation in LuxS
Source: Emerg Microbes Infect. 2019 Aug 26;8(1):1229–39. doi: 10.1080/22221751.2019.1656549 (PMC6735345; doi:10.1080/22221751.2019.1656549)
Supplement: Supplemental Material [file TEMI_A_1656549_SM0185.zip]

Archive with 4 entries (4 files):
- SI Appendix - EMI_final version_20190714v1.docx
- SII Appendixv1.docx
- Table S2v1.docx
- Table_S1 (1).xlsx
